# Supplementary material for: Global prevalence of pre-existing HCV variants resistant to direct-acting antiviral agents (DAAs): mining the GenBank HCV genome data
Source: Sci Rep. 2016 Feb 4;6:20310. doi: 10.1038/srep20310 (PMC4740856; doi:10.1038/srep20310)
Supplement: Supplementary Information [file srep20310-s1.xls]

## Sheet: Sheet1
genotype1a	genotype1b	genotype2	genotype3	genotype4	genotype5	genotype6
gi|111283652	gi|1030701	gi|118429617	gi|1183032	gi|110294849	gi|157781210	gi|113720385
gi|111283654	gi|1030702	gi|13122261	gi|157781216	gi|119331259	gi|2462303	gi|113720387
gi|111283656	gi|1030703	gi|13122263	gi|237510832	gi|119331261	gi|554577059	gi|113720389
gi|111283659	gi|1030704	gi|13122265	gi|2895898	gi|119331263	gi|576294949	gi|113720391
gi|111283661	gi|1030705	gi|13122267	gi|290465633	gi|119331265		gi|113720393
gi|111283663	gi|1030706	gi|13122269	gi|291575280	gi|119331267		gi|113720395
gi|120431182	gi|11559440	gi|13122271	gi|324330486	gi|124302094		gi|113720397
gi|120431184	gi|11559442	gi|13122273	gi|339647228	gi|156469738		gi|113720399
gi|120431186	gi|11559444	gi|138754352	gi|339647230	gi|156469740		gi|113720401
gi|120431188	gi|11559446	gi|1483141	gi|347810390	gi|157781208		gi|113720403
gi|120431190	gi|11559448	gi|221608	gi|359430950	gi|171221541		gi|113720405
gi|120431192	gi|11559450	gi|221650	gi|375127704	gi|171221544		gi|1183030
gi|120431194	gi|11559452	gi|259018726	gi|379772028	gi|171221546		gi|145687733
gi|120431196	gi|11559454	gi|295901481	gi|379772030	gi|171221549		gi|145687735
gi|120431208	gi|11559456	gi|315570725	gi|379772032	gi|171221561		gi|145687737
gi|120431212	gi|11559458	gi|315570727	gi|379772034	gi|171221573		gi|145687739
gi|120431214	gi|11559460	gi|317447628	gi|379772036	gi|171221581		gi|145687741
gi|120431216	gi|11559462	gi|317448464	gi|379772038	gi|219964671		gi|156960158
gi|149395020	gi|11559464	gi|33413918	gi|384235365	gi|219964673		gi|156960160
gi|149395022	gi|11559466	gi|33413920	gi|384235367	gi|219964675		gi|156960162
gi|149395024	gi|11559468	gi|33413922	gi|384235369	gi|2252489		gi|157781214
gi|149395026	gi|1181831	gi|33413924	gi|384235371	gi|239836676		gi|161898754
gi|149395028	gi|120431198	gi|33413926	gi|384235373	gi|239836678		gi|161898756
gi|149395030	gi|120431200	gi|33413928	gi|384235375	gi|239836680		gi|161898758
gi|149395032	gi|120431202	gi|33413930	gi|384235377	gi|239836682		gi|161898760
gi|149395034	gi|120431204	gi|33413932	gi|395147252	gi|239836684		gi|161898762
gi|149395036	gi|120431206	gi|33413934	gi|395147254	gi|239836686		gi|161898764
gi|149395038	gi|125490310	gi|33413936	gi|395147256	gi|239836688		gi|161898766
gi|149395040	gi|149389441	gi|33413938	gi|403309722	gi|239836690		gi|161898768
gi|149395042	gi|149395113	gi|33413940	gi|514395	gi|239836692		gi|161898770
gi|149395044	gi|149395115	gi|33413942	gi|522772390	gi|239836694		gi|161898772
gi|149395046	gi|149395117	gi|33413944	gi|522772392	gi|239836696		gi|161898774
gi|149395048	gi|149395119	gi|33413946	gi|522772394	gi|254546397		gi|186461113
gi|149395051	gi|149395121	gi|33413948	gi|522772396	gi|254546399		gi|186461115
gi|149395053	gi|149395123	gi|33413950	gi|522772398	gi|336091197		gi|186461118
gi|149395055	gi|149395125	gi|33413952	gi|558520	gi|336091199		gi|186461120
gi|149395057	gi|149395127	gi|33413954	gi|576294939	gi|379772040		gi|186461122
gi|149395059	gi|149395129	gi|33413956	gi|576294945	gi|379772042		gi|186461124
gi|149395061	gi|149395131	gi|336091191	gi|633201	gi|379772044		gi|187948694
gi|149395063	gi|149395133	gi|336091193	gi|669687798	gi|379772046		gi|193073230
gi|149395065	gi|149395135	gi|336091195	gi|669687800	gi|379772048		gi|209887238
gi|149395067	gi|149395137	gi|339647223	gi|669687802	gi|379772050		gi|209887240
gi|149395069	gi|149395139	gi|339647225	gi|669687804	gi|379772052		gi|213390645
gi|149395071	gi|149395141	gi|339647232	gi|669687806	gi|379772054		gi|213390647
gi|149395073	gi|149395143	gi|339647234	gi|669687808	gi|379772056		gi|213390649
gi|149395075	gi|149395145	gi|339647236	gi|669687810	gi|379772058		gi|224552349
gi|149395077	gi|149395147	gi|339832010	gi|669687812	gi|379772060		gi|2326454
gi|149395079	gi|149395149	gi|343403617	gi|676877	gi|379772062		gi|324330488
gi|149395081	gi|149395151	gi|343403619		gi|395147258		gi|324330490
gi|149395083	gi|149395153	gi|343403621		gi|395147260		gi|339647219
gi|149395085	gi|149395155	gi|343403623		gi|395147262		gi|407751068
gi|149395087	gi|149395157	gi|343403625		gi|395147264		gi|407751070
gi|149395089	gi|149395159	gi|343403627		gi|395147266		gi|407751072
gi|149395091	gi|149395161	gi|343403629		gi|395147268		gi|407751074
gi|149395093	gi|149395163	gi|343403631		gi|395147270		gi|407751076
gi|149395095	gi|149395165	gi|343403633		gi|395147272		gi|407751078
gi|149395097	gi|149395167	gi|343403635		gi|395147283		gi|407751080
gi|149395099	gi|149395169	gi|343403637		gi|395147285		gi|407751082
gi|149395101	gi|149395171	gi|343403639		gi|395147287		gi|407751084
gi|149395103	gi|149395173	gi|343403641		gi|395147289		gi|407751086
gi|149395105	gi|149395175	gi|343403643		gi|395147293		gi|440234842
gi|149395107	gi|149395177	gi|343403645		gi|395147295		gi|576294930
gi|149395109	gi|149395179	gi|343403647		gi|395147297		gi|576294932
gi|149395111	gi|149395181	gi|343403649		gi|395147299		gi|576294934
gi|15422182	gi|149395183	gi|343403651		gi|395147301		gi|576294937
gi|157377839	gi|149395185	gi|343403653		gi|459351671		gi|57791993
gi|157377982	gi|149395187	gi|343403655		gi|576294947		gi|60115454
gi|157378111	gi|149395189	gi|343403657		gi|89519404		gi|60115455
gi|157378126	gi|149395191	gi|343403659		gi|89519406		gi|60115456
gi|157378194	gi|149395193	gi|343403661		gi|89519408		gi|60115457
gi|159154739	gi|149395195	gi|343403663		gi|89519410		gi|62362179
gi|164709924	gi|149395197	gi|343403665		gi|89519412		gi|62362181
gi|164709926	gi|149395199	gi|343403667		gi|89519414		gi|62362183
gi|164709928	gi|149395201	gi|343403669		gi|89519416		gi|669687814
gi|164709930	gi|149395203	gi|343403671		gi|89519418		gi|669687816
gi|164709932	gi|149395205	gi|343403673		gi|99029367		gi|669687818
gi|164709934	gi|15487693	gi|343403675				gi|669687820
gi|164709936	gi|15529110	gi|343403677				gi|669687822
gi|164709938	gi|169217569	gi|343403679				gi|669687824
gi|164709940	gi|169218168	gi|343403681				gi|73765376
gi|164709942	gi|169218169	gi|343403683				gi|82617873
gi|164709944	gi|169218860	gi|343403685				gi|82617875
gi|164709946	gi|169218862	gi|343403687				gi|82617877
gi|164709948	gi|169218863	gi|343403689				gi|83699530
gi|164709950	gi|169218866	gi|343403691				gi|83699532
gi|164709952	gi|169218867	gi|343403693				gi|87294804
gi|164709954	gi|169218869	gi|343403695				gi|93102491
gi|164709956	gi|169218871	gi|343403697				gi|93102493
gi|164709958	gi|169218873	gi|343403699				gi|93102495
gi|164709960	gi|169218875	gi|343403701				gi|93102497
gi|164709962	gi|169218876	gi|343403703				gi|93102499
gi|164709964	gi|169218878	gi|343403705				gi|93102501
gi|164709966	gi|169218879	gi|343403707				gi|93102503
gi|164709968	gi|169218881	gi|343403709				gi|93102505
gi|164709970	gi|169218883	gi|343403711				gi|93102507
gi|164709972	gi|169218884	gi|343403713				gi|93102509
gi|164709974	gi|169218886	gi|343403715				gi|93102511
gi|164709976	gi|169218890	gi|343403717				gi|93102513
gi|164709978	gi|169218891	gi|343403719				gi|93102515
gi|164709980	gi|169244689	gi|343403721
gi|164709982	gi|169244706	gi|343403723
gi|164709984	gi|169244735	gi|343403725
gi|164709986	gi|169244761	gi|343403727
gi|164709988	gi|169244764	gi|343403729
gi|164709990	gi|169244805	gi|343403731
gi|164709992	gi|169244807	gi|343403733
gi|164709994	gi|169244812	gi|343403735
gi|169217568	gi|169244817	gi|346223289
gi|169217571	gi|169244819	gi|354459345
gi|169217573	gi|169244822	gi|379772006
gi|169217829	gi|169244827	gi|379772008
gi|169217912	gi|169244832	gi|379772010
gi|169218170	gi|169244834	gi|379772012
gi|169218171	gi|169244838	gi|379772014
gi|169218851	gi|169248383	gi|379772016
gi|169218853	gi|169248384	gi|379772018
gi|169218856	gi|169248386	gi|379772020
gi|169218858	gi|169248388	gi|379772022
gi|169218888	gi|169248390	gi|379772024
gi|169218892	gi|169248392	gi|379772026
gi|169218893	gi|169248394	gi|385251044
gi|169218895	gi|169248395	gi|385251046
gi|169218897	gi|169248397	gi|385251048
gi|169218899	gi|169248399	gi|385251050
gi|169218900	gi|169248400	gi|385251052
gi|169218902	gi|169248402	gi|385251054
gi|169218904	gi|169248427	gi|385251056
gi|169218907	gi|169248430	gi|395147242
gi|169218909	gi|169248432	gi|395147244
gi|169244683	gi|169249155	gi|395147246
gi|169244686	gi|169249157	gi|395147248
gi|169244691	gi|169249159	gi|395147250
gi|169244694	gi|169249160	gi|395147274
gi|169244697	gi|169249162	gi|395147277
gi|169244700	gi|169249164	gi|395147279
gi|169244703	gi|169249166	gi|50235321
gi|169244708	gi|169249167	gi|509263120
gi|169244711	gi|169249169	gi|509263122
gi|169244714	gi|169249182	gi|509263124
gi|169244717	gi|169249184	gi|509263126
gi|169244720	gi|169249186	gi|525546079
gi|169244723	gi|169249187	gi|525546085
gi|169244726	gi|169252464	gi|53680893
gi|169244729	gi|169252465	gi|541469372
gi|169244732	gi|169252467	gi|541469374
gi|169244737	gi|169252469	gi|541469376
gi|169244740	gi|169252471	gi|541469378
gi|169244743	gi|169252473	gi|541469380
gi|169244746	gi|169252474	gi|541469382
gi|169244749	gi|169252476	gi|541469384
gi|169244752	gi|169252478	gi|541469386
gi|169244755	gi|169252480	gi|541469388
gi|169244758	gi|169252482	gi|541469390
gi|169244766	gi|169252483	gi|541469392
gi|169244769	gi|169252484	gi|541469394
gi|169244772	gi|169252486	gi|541469396
gi|169244775	gi|169257339	gi|541469398
gi|169244778	gi|169257341	gi|541469400
gi|169244781	gi|169257343	gi|576294941
gi|169244784	gi|169257344	gi|576294943
gi|169244787	gi|169257346	gi|576294953
gi|169244790	gi|169257347	gi|576294957
gi|169244793	gi|169257348	gi|6521008
gi|169244796	gi|169257350	gi|658508366
gi|169244799	gi|169257352	gi|658508376
gi|169244802	gi|169257354	gi|658508382
gi|169244809	gi|169257356	gi|6707279
gi|169244814	gi|169257357	gi|6707281
gi|169244824	gi|169257359	gi|6707283
gi|169244829	gi|169257360	gi|6707285
gi|169244836	gi|169257362	gi|672351239
gi|169244840	gi|169257363	gi|672351247
gi|169248370	gi|169257365	gi|672351251
gi|169248372	gi|169257366	gi|672351253
gi|169248374	gi|169257368	gi|7329200
gi|169248376	gi|169257369	gi|7329202
gi|169248378	gi|169257370	gi|7329204
gi|169248381	gi|169257371	gi|7329206
gi|169248403	gi|169259718	gi|7329208
gi|169248405	gi|169259720	gi|7329210
gi|169248407	gi|169730284	gi|73765378
gi|169248409	gi|1749761	gi|86372254
gi|169248410	gi|18027684	gi|90025107
gi|169248412	gi|187610040	gi|90025111
gi|169248414	gi|187610045
gi|169248416	gi|187761731
gi|169248418	gi|190171091
gi|169248420	gi|190171093
gi|169248422	gi|190171098
gi|169248424	gi|190171100
gi|169248425	gi|190171102
gi|169248426	gi|190171104
gi|169248434	gi|190171106
gi|169248436	gi|190171120
gi|169249128	gi|190171122
gi|169249131	gi|190171124
gi|169249133	gi|190171126
gi|169249135	gi|190171128
gi|169249136	gi|190171143
gi|169249138	gi|190171145
gi|169249140	gi|190171147
gi|169249142	gi|190171149
gi|169249143	gi|190171151
gi|169249145	gi|190171153
gi|169249147	gi|190684204
gi|169249149	gi|190684206
gi|169249151	gi|190684335
gi|169249153	gi|190684361
gi|169249154	gi|190684392
gi|169249171	gi|190684394
gi|169249173	gi|190684396
gi|169249175	gi|190684398
gi|169249177	gi|190684400
gi|169249178	gi|190684403
gi|169249180	gi|190684406
gi|169249188	gi|190684408
gi|169249190	gi|190684410
gi|169249193	gi|190684412
gi|169249195	gi|190684415
gi|169249197	gi|19568932
gi|169252488	gi|197310685
gi|169252490	gi|197310699
gi|169252492	gi|197310704
gi|169252494	gi|209976585
gi|169252496	gi|209976587
gi|169252499	gi|209976589
gi|169252502	gi|212675090
gi|169257323	gi|212675092
gi|169257325	gi|212675094
gi|169257327	gi|212675096
gi|169257329	gi|212675098
gi|169257331	gi|212675100
gi|169257333	gi|212675102
gi|169257335	gi|212675104
gi|169257337	gi|217302382
gi|169259714	gi|221610
gi|169259716	gi|221612
gi|169411940	gi|221614
gi|169730266	gi|2443428
gi|169730269	gi|2764397
gi|169730272	gi|289600323
gi|169730275	gi|289600325
gi|169730278	gi|289600327
gi|169730281	gi|289600329
gi|170666013	gi|289600331
gi|170666016	gi|289600333
gi|180163853	gi|289600335
gi|180163885	gi|2943783
gi|180163921	gi|307716264
gi|187609985	gi|319655172
gi|187609988	gi|324330492
gi|187609991	gi|324330494
gi|187610042	gi|324330496
gi|187610147	gi|324330498
gi|187610150	gi|329763
gi|187610153	gi|335276262
gi|189212565	gi|339647221
gi|189212566	gi|339647238
gi|189212567	gi|339647240
gi|189212568	gi|356893566
gi|189212570	gi|38492204
gi|189212572	gi|385583
gi|189212573	gi|437107
gi|189212575	gi|451953533
gi|189212576	gi|451953535
gi|189212577	gi|46560633
gi|189212579	gi|46560635
gi|189212580	gi|471116
gi|190170993	gi|4753718
gi|190170996	gi|4753720
gi|190170999	gi|525546099
gi|190171002	gi|56342184
gi|190171005	gi|56342186
gi|190171008	gi|56342188
gi|190171011	gi|56342190
gi|190171014	gi|56342192
gi|190171017	gi|56342194
gi|190171020	gi|56342196
gi|190171023	gi|56342198
gi|190171026	gi|56342200
gi|190171029	gi|56342202
gi|190171032	gi|56342204
gi|190171035	gi|56342206
gi|190171038	gi|56342208
gi|190171041	gi|56342210
gi|190171044	gi|56342212
gi|190171047	gi|56342214
gi|190171050	gi|56342216
gi|190171053	gi|56342218
gi|190171056	gi|56342220
gi|190171059	gi|56342222
gi|190171062	gi|56342224
gi|190171065	gi|56342226
gi|190171068	gi|56342228
gi|190171071	gi|56342230
gi|190171074	gi|56342232
gi|190171077	gi|56342234
gi|190171080	gi|56342236
gi|190171082	gi|56342238
gi|190171085	gi|56342240
gi|190171088	gi|56342242
gi|190171095	gi|567059
gi|190171108	gi|5738246
gi|190171111	gi|576294959
gi|190171114	gi|576294961
gi|190171117	gi|5821154
gi|190171131	gi|5918928
gi|190171134	gi|5918930
gi|190171137	gi|5918932
gi|190171140	gi|5918934
gi|190171155	gi|5918936
gi|190171158	gi|5918938
gi|190171160	gi|5918940
gi|190171163	gi|5918942
gi|190352224	gi|5918944
gi|190684183	gi|5918946
gi|190684186	gi|5918948
gi|190684189	gi|5918950
gi|190684192	gi|5918952
gi|190684195	gi|5918954
gi|190684198	gi|5918956
gi|190684201	gi|5918958
gi|190684208	gi|5918960
gi|190684211	gi|5918962
gi|190684213	gi|5918964
gi|190684216	gi|5918966
gi|190684219	gi|59478
gi|190684222	gi|658508360
gi|190684225	gi|658508368
gi|190684228	gi|662242452
gi|190684231	gi|662242454
gi|190684234	gi|662242456
gi|190684237	gi|662242458
gi|190684240	gi|662242460
gi|190684243	gi|662242462
gi|190684246	gi|7341102
gi|190684249	gi|7650221
gi|190684252	gi|7650223
gi|190684255	gi|7650225
gi|190684258	gi|7650227
gi|190684261	gi|7650229
gi|190684264	gi|7650231
gi|190684267	gi|7650233
gi|190684270	gi|7650235
gi|190684273	gi|7650237
gi|190684276	gi|7650239
gi|190684279	gi|7650241
gi|190684282	gi|7650243
gi|190684285	gi|7650245
gi|190684288	gi|7650247
gi|190684291	gi|7650249
gi|190684294	gi|7650251
gi|190684297	gi|7650253
gi|190684300	gi|7650255
gi|190684303	gi|7650257
gi|190684306	gi|7650259
gi|190684309	gi|7650261
gi|190684312	gi|7650263
gi|190684315	gi|7650265
gi|190684318	gi|87080430
gi|190684321	gi|960359
gi|190684324
gi|190684327
gi|190684329
gi|190684332
gi|190684337
gi|190684340
gi|190684343
gi|190684346
gi|190684349
gi|190684352
gi|190684355
gi|190684358
gi|190684363
gi|190684366
gi|190684369
gi|190684372
gi|190684375
gi|190684378
gi|190684381
gi|190684384
gi|190684387
gi|190684389
gi|190684417
gi|190684420
gi|190684423
gi|190684426
gi|190684429
gi|190684432
gi|190684435
gi|190684438
gi|190684441
gi|190684443
gi|190684446
gi|190684449
gi|190684452
gi|190684455
gi|190684458
gi|190684461
gi|190684464
gi|190684467
gi|190684470
gi|190684473
gi|190684476
gi|190684478
gi|190684481
gi|190684484
gi|190684487
gi|190684490
gi|190684493
gi|190684496
gi|190684499
gi|197310687
gi|197310690
gi|197310693
gi|197310696
gi|197310701
gi|197310706
gi|197310709
gi|197310712
gi|204305559
gi|204305561
gi|204305566
gi|204305569
gi|204305573
gi|204305576
gi|204305579
gi|204305622
gi|204305625
gi|204305628
gi|209976579
gi|209976582
gi|209976591
gi|209976594
gi|212674932
gi|212674934
gi|212674936
gi|212674938
gi|212674940
gi|212674942
gi|212674944
gi|212674946
gi|212674948
gi|212674950
gi|212674952
gi|212674954
gi|212674956
gi|212674958
gi|212674960
gi|212674962
gi|212674964
gi|212674966
gi|212674968
gi|212674970
gi|212674972
gi|212674974
gi|212674976
gi|212674978
gi|212674980
gi|212674982
gi|212674984
gi|212674986
gi|212674988
gi|212674990
gi|212674992
gi|212674994
gi|212674996
gi|212674998
gi|212675000
gi|212675002
gi|212675004
gi|212675006
gi|212675008
gi|212675010
gi|212675012
gi|212675014
gi|212675016
gi|212675018
gi|212675020
gi|212675022
gi|212675024
gi|212675026
gi|212675028
gi|212675030
gi|212675032
gi|212675034
gi|212675036
gi|212675038
gi|212675040
gi|212675042
gi|212675044
gi|212675046
gi|212675048
gi|212675050
gi|212675052
gi|212675054
gi|212675056
gi|212675058
gi|212675060
gi|212675062
gi|212675064
gi|212675066
gi|212675068
gi|212675070
gi|212675072
gi|212675074
gi|212675076
gi|212675078
gi|212675080
gi|212675082
gi|212675084
gi|212675086
gi|212675088
gi|221586
gi|239840194
gi|281324781
gi|281324783
gi|281324786
gi|281324788
gi|281324790
gi|281324793
gi|281324795
gi|281324800
gi|281324802
gi|281324804
gi|365767470
gi|365767472
gi|365767474
gi|365767476
gi|365767478
gi|365767480
gi|365767482
gi|365767484
gi|365767486
gi|365767488
gi|365767490
gi|365767494
gi|399207810
gi|399207812
gi|399207814
gi|399207816
gi|408777302
gi|408777304
gi|408777306
gi|408777308
gi|408777310
gi|408777312
gi|408777315
gi|408777317
gi|419067695
gi|510121642
gi|510121644
gi|510121646
gi|510121648
gi|510121650
gi|510121652
gi|510121654
gi|510121656
gi|510121658
gi|510121660
gi|510121662
gi|510121664
gi|510121666
gi|510121668
gi|510121670
gi|510121672
gi|510121674
gi|510121676
gi|510121678
gi|510121680
gi|510121682
gi|510121684
gi|510121686
gi|510121688
gi|510121690
gi|510121692
gi|510121694
gi|510121696
gi|510121698
gi|510121700
gi|510121702
gi|510121704
gi|510121706
gi|510121708
gi|510121710
gi|510121712
gi|510121714
gi|510121716
gi|510121718
gi|510121720
gi|510121722
gi|510121724
gi|510121726
gi|510121728
gi|510121730
gi|510121732
gi|510121734
gi|510121736
gi|510121738
gi|510121740
gi|510121742
gi|510121744
gi|510121746
gi|510121748
gi|510121750
gi|510121752
gi|510121754
gi|510121756
gi|510121758
gi|510121760
gi|510121762
gi|510121764
gi|510121766
gi|510121768
gi|510121770
gi|510121772
gi|510121774
gi|510121776
gi|510121778
gi|510121780
gi|510121782
gi|510121784
gi|510121786
gi|510121788
gi|510121790
gi|510121792
gi|510121794
gi|510121796
gi|510121798
gi|510121800
gi|510121802
gi|510121804
gi|510121806
gi|510121808
gi|510121810
gi|510121812
gi|510121814
gi|510121816
gi|510121818
gi|510121820
gi|510121822
gi|510121824
gi|510121826
gi|510121828
gi|510121830
gi|510121832
gi|510121834
gi|510121836
gi|510121838
gi|510121840
gi|510121842
gi|510121844
gi|510121846
gi|510121848
gi|510121850
gi|510121852
gi|510121854
gi|510121856
gi|510121858
gi|510121860
gi|510121862
gi|510121864
gi|510121866
gi|510121868
gi|510121870
gi|510121872
gi|510121874
gi|525546088
gi|525546091
gi|525546099
gi|576294951
gi|576294955
gi|63079183
gi|63079187
gi|63079189
gi|63079193
gi|63079195
gi|658508358
gi|658508374
gi|658508378
gi|658508380
gi|658508384
gi|658508386
gi|658508388
gi|90025099
gi|90025103
gi|9843676
